# Supplementary material for: Effects of Therapeutic Antibodies on Gene and Protein Signatures in Asthma Patients: A Comparative Systematic Review
Source: Biomedicines. 2022 Jan 27;10(2):293. doi: 10.3390/biomedicines10020293 (PMC8869456; doi:10.3390/biomedicines10020293)
Supplement: Supplementary file 1 [file biomedicines-10-00293-s001.zip]

Archive with 1 entries (1 files):
- biomedicines-1557358-supplementary.pdf
